# Supplementary material for: Assessing the effects of hyperparameters on knowledge graph embedding quality
Source: J Big Data. 2023 May 6;10(1):59. doi: 10.1186/s40537-023-00732-5 (PMC10164002; doi:10.1186/s40537-023-00732-5)
Supplement: Supplementary file 1 — Additional file 1: A .zip file containing all supplementary tables, in gzip compressed .csv format, that are referenced in this manuscript.Supplementary table 1 provides the possible values that each of the tested hyperparameters could take. Supplementary table 2 describes the 233 total jobs that were attempted to be run in LibKGE in terms of: dataset, KGE method, training method, and loss function. Supplementary table 3 provides the raw data used to generate Figure 2. Supplementary table 4 shows the results of an inverse-relation-leakage analysis that was run on the UMLS dataset. Supplementary tables 5.1, 5.2, and 5.3 are the raw symmetrical adjacency matrices used to visualise the network data in figures 3A, 3B, and 3C respectively.” [file 40537_2023_732_MOESM1_ESM.zip]

Archive with 7 entries (7 files):
- supplementary_1_hyperparam_ranges.csv.gz
- supplementary_2_job_combinations.csv.gz
- supplementary_3_bar_chart_raw_data.csv.gz
- supplementary_4_umls_dettmers_inverse_check.csv.gz
- supplementary_5.1_wn18rr_interaction_matrix_values.csv.gz
- supplementary_5.2_fb15k-237_interaction_matrix_values.csv.gz
- supplementary_5.3_umls_interaction_matrix_values.csv.gz
